# Supplementary material for: Transcriptome Analysis of the Hippocampus in Domestic Laying Hens with Different Fear Responses to the Tonic Immobility Test
Source: Animals (Basel). 2025 Jun 26;15(13):1889. doi: 10.3390/ani15131889 (PMC12248666; doi:10.3390/ani15131889)
Supplement: Supplementary file 1 [file animals-15-01889-s001.zip]

Archive with 1 entries (1 files):
- animals-3671027-supplementary.pdf
